# Supplementary material for: The Microbiome Protocols eBook initiative: Building a bridge to microbiome research
Source: Imeta. 2024 Mar 19;3(2):e182. doi: 10.1002/imt2.182 (PMC11170964; doi:10.1002/imt2.182)
Supplement: Supplementary file 1 — Table S1. The publication views and downloads of each protocol published in the first edition of MPB, until 19th Jan, 2024. Table S2. The 12 most popular publications in the first edition of MPB. [file IMT2-3-e182-s001.xlsx]

## Sheet: TableS1
TableS1. The publication views and downloads of each protocol published in the first edition of MPB, until 19th Jan, 2024.
id	Protocol_title	DOI	Methods	Metagroup	Page_view	Download
2003347	Analysis Pipeline and Frequently Asked Questions of Quality Control and Host Removal in Shotgun Metagenomic Sequencing	10.21769/BioProtoc.2003347	Statistical Methods	Metagenome	5301	185
2003366	Methods for Collection of Vegetable Waste Compost Microbiome Samples	10.21769/BioProtoc.2003366	Experiment	Metagenome	1318	94
2003367	Quantitative analysis of short-chain fatty acids (SCFAs) in mouse fecal sample	10.21769/BioProtoc.2003367	Experiment	Metabolome	4794	170
2003368	Quantitative Analysis of 16S rRNA Gene Copies in Mouse Fecal Sample	10.21769/BioProtoc.2003368	Experiment	Amplicon	3807	146
2003373	Anaerobic High-pressure Cultivation Experiment of Marine Microorganisms	10.21769/BioProtoc.2003373	Experiment	Culturome	1092	112
2003375	Total DNA Extraction from Sediment and Rock Samples	10.21769/BioProtoc.2003369	Experiment	Experiment	1140	92
2003376	Cell Extraction of Sediment Samples and Fluorescence Microscope Counting Method	10.21769/BioProtoc.2003376	Experiment	Experiment	1444	102
2003379	Transcriptomic Analysis of Marine Microbes Based on Microarray	10.21769/BioProtoc.2003379	Statistical Methods	Metatranscriptome	1305	81
2003386	Sample Collection and Nucleic Acid Extraction of Pit Mud	10.21769/BioProtoc.2003386	Experiment	Experiment	1241	83
2003387	Non-destructive Continuous Collection and Nucleic Acid Extraction of Baijiu Fermented Grains	10.21769/BioProtoc.2003387	Experiment	Experiment	877	63
2003388	The Application Status of Commonly Used Software and Database in 16S Amplicon Analysis	10.21769/BioProtoc.2003388	Statistical Methods	Statistical Methods	4033	112
2003389	Collection and Preparation of Microbiota Samples in Shrimp Culture System	10.21769/BioProtoc.2003389	Experiment	Experiment	1462	196
2003391	Partitioning of Resource States in the Marine Environment and Calculation of Niche Breadth of Microbial Community	10.21769/BioProtoc.2003391	Statistical Methods	Statistical Methods	1798	64
2003392	Spatial Visualization of Microbial Community Assembly Processes	10.21769/BioProtoc.2003392	Statistical Methods	Statistical Methods	2605	171
2003399	Quantification of the Composition Dynamics of a Maize Root-associated Simplified Bacterial Community and Evaluation of Its Biological Control Effect	10.21769/BioProtoc.2003399	Statistical Methods	Statistical Methods	2525	168
2003400	Calculation Method for Stochastic and Deterministic Assembly Processes of Prokaryotic Communities	10.21769/BioProtoc.2003400	Statistical Methods	Statistical Methods	4826	277
2003411	Protocol for Fecal Microbiota Transplantation in Waterfowl	10.21769/BioProtoc.2003411	Experiment	microbiota transplant	1308	59
2003515	Major Sampling Sites and Methods of Oral Microbiome	10.21769/BioProtoc.2003515	Experiment	Experiment	1733	88
2003516	Culture Method of Oral Common microorganisms	10.21769/BioProtoc.2003516	Experiment	Culturome	2359	84
2003525	Locked Nucleic Acid (LNA) Oligonucleotide PCR Clamping Method for Investigating the Plant Endophyte Bacteria	10.21769/BioProtoc.2003525	Experiment	PCR	1268	74
2003526	Genetic Diversity of the Major Capsid Genes (g23) of T4-type Bacteriophages in Soil and Water Environments	10.21769/BioProtoc.2003526	Experiment	Metavirome	1909	118
2003527	Construction of EGFP Fluorescent-labeled E. coli strain	10.21769/BioProtoc.2003527	Experiment	Experiment	2821	105
2003540	Dynamic Meta-Storms: comprehensive taxonomic and phylogenetic comparison of shotgun metagenomes at the species level	10.21769/BioProtoc.2003540	Statistical Methods	Statistical Methods	2196	144
2003543	Sample Pretreatment And Data Analysis Of Soil Metatranscriptome	10.21769/BioProtoc.2003543	Statistical Methods	Metatranscriptome	2552	155
2003646	Gut Microbes Transplantation of Germ-free Mice	10.21769/BioProtoc.2003646	Experiment	Experiment	5751	255
2003649	Low-quality DNA Extraction Method for Cultivated Minerals in Hot Springs	10.21769/BioProtoc.2003649	Experiment	Experiment	890	102
2003650	Sample Preparation For Bacterial Transcriptome Analysis	10.21769/BioProtoc.2003650	Experiment	Metatranscriptome	2135	149
2003652	acdSf3/acdSr4 Primer pair for Rapid Identification of ACC Deaminase Producing Bacteria	10.21769/BioProtoc.2003652	Experiment	Experiment	1298	145
2003653	Protoplast Regeneration to Obtain Monokaryotic Strain from the Quercus-Associated Clitopilus hobsonii	10.21769/BioProtoc.2003653	Experiment	Culturome	1610	148
2003654	Chromosome-Scale Genome Assembly and Annotation Method of Endophyte Fusarium	10.21769/BioProtoc.2003654	Statistical Methods	Statistical Methods	1379	72
2003655	Protocol for Sampling of Root and Rhizosphere Soils from Trees in Natural Fields	10.21769/BioProtoc.2003655	Experiment	Experiment	2918	248
2003656	Four Methods to Eextract Soil Microbes from Poplar Plantation	10.21769/BioProtoc.2003656	Experiment	Experiment	1155	72
2003657	Morphological Description of Quercus Ectomycorrhizae	10.21769/BioProtoc.2003657	Experiment	Experiment	1335	504
2003658	Detection of Trace Endophytic Fungi in Plant Tissues by Nested PCR and its Primers	10.21769/BioProtoc.2003658	Experiment	Experiment	1225	124
2003659	Method for Constructing Poplar-root Fungus Interaction System	10.21769/BioProtoc.2003659	Statistical Methods	Statistical Methods	1360	141
2003660	Method for Constructing Liquidambar Styraciflua, Root Fungus Interaction System	10.21769/BioProtoc.2003660	Experiment	Experiment	1070	52
2003661	Method for Purification and Rapid Identification of Tree Associated Symbiotic of Fungi	10.21769/BioProtoc.2003661	Experiment	Experiment	1465	118
2003662	A Simple Device for Surface Sterilization of Plant Tissues	10.21769/BioProtoc.2003662	Experiment	Experiment	1096	75
2003663	The Process and Matters Needing Attention of in vitro Fermentation of Rumen Microorganisms	10.21769/BioProtoc.2003663	Experiment	Experiment	1407	103
2003664	Isolation and Preservation of Anaerobic Fungi from the Rumen	10.21769/BioProtoc.2003664	Experiment	Experiment	1265	120
2003665	Determination of Gas and Methane Production in In vitro Ruminal Fermentation	10.21769/BioProtoc.2003665	Experiment	Experiment	1128	68
2003666	Measurement of the Metabolites of Rumen Anaerobic Fungi	10.21769/BioProtoc.2003666	Experiment	Metabolome	686	97
2003667	Illustrating Microbial Distribution Map Utilizing Species Distribution Modeling	10.21769/BioProtoc.2003667	Statistical Methods	Statistical Methods	1250	92
2003668	Field sampling and sample storage of wheat-associated microbiomes	10.21769/BioProtoc.2003668	Experiment	Experiment	1049	99
2003670	The Collection of Gastrointestinal Content and Mucosa from Pigs for the Analysis of Microbial Community	10.21769/BioProtoc.2003670	Experiment	Metagenome	1314	123
2003671	The Determination of the Concentration of Short Chain Fatty Acids in the Intestinal Digesta and Serum of Pigs	10.21769/BioProtoc.2003671	Experiment	Metabolome	1479	80
2003673	High-throughput Sequencing-based Method for Characterizing Biodiversity of Arbuscular Mycorrhizal Fungi	10.21769/BioProtoc.2003673	Statistical Methods	Statistical Methods	2825	142
2003674	Isolation and Cultivation of Chitin-degrading Microorganisms from the Hindgut of Macrotermes barneyi	10.21769/BioProtoc.2003674	Experiment	Culturome	1004	81
2003675	Isolation and Cultivation of Actinomycetes from the Gut of Macrotermes B arneyi	10.21769/BioProtoc.2003675	Experiment	Culturome	929	76
2003676	Isolation and Cultivation of Lignocellulolytic Bacteria from Termite Gut	10.21769/BioProtoc.2003676	Experiment	Culturome	1375	116
2003677	Collection and Preparation of Microbial Samples from Termite Intestines	10.21769/BioProtoc.2003677	Experiment	Experiment	1342	101
2003678	Applications of Structure Equation Modeling (SEM) in Soil Microbial Ecology	10.21769/BioProtoc.2003678	Statistical Methods	Statistical Methods	3358	179
2003679	Untargeted Metabolomics Method for the Analysis of Molecμlar Composition of Soil Dissolved Organic Carbon	10.21769/BioProtoc.2003679	Experiment	Metabolome	1263	139
2003680	A Protocol for Citrus Rhizosphere And Rhizoplane Microbiome Sample Collection And Nucleic Acid Extraction	10.21769/BioProtoc.2003680	Experiment	Experiment	1488	79
2003681	Sequentially Transfer Ruminal Bacterial Cultures Technology in vitro	10.21769/BioProtoc.2003681	Experiment	Culturome	1096	80
2003682	Quantitative Analysis of Organic Acids in Samples of Rumen Content (HPLC)	10.21769/BioProtoc.2003682	Experiment	Metabolome	940	136
2003690	Analysis of Microbial Community Composition on Sulfide Mineral Surface Based on 16S rRNA Sequencing and RT-qPCR	10.21769/BioProtoc.2003690	Statistical Methods	Amplicon	1058	109
2003691	Determination of Total Prokaryotes in Environmental Samples- Quantitative Real-time PCR of 16SrRNA Gene (SYBR Green)	10.21769/BioProtoc.2003691	Experiment	Amplicon	2108	136
2003692	RNA-Stable Isotope Probing for Microbial Communities	10.21769/BioProtoc.2003692	Experiment	Metatranscriptome	1894	175
2003693	Quantitative Metagenomics and Metatranscriptomics Methods of Microbiome	10.21769/BioProtoc.2003693	Experiment	Experiment	3073	194
2003694	Protocol of Genetic Linkage Analysis in Chlamydomonas reinhardtii	10.21769/BioProtoc.2003694	Statistical Methods	Statistical Methods	1127	89
2003695	DNA Extraction, Amplification and Source-tracking Analysis for Plant Microbiomes	10.21769/BioProtoc.2003695	Experiment	Experiment	1545	73
2003696	DNA Extraction from Environment Samples – Grind Plus Kit Method	10.21769/BioProtoc.2003696	Experiment	Experiment	1400	178
2003697	Planting, Sample Collection and Library Preparation of 16S rRNA Gene Amplicon Sequencing for Rice Root Microbiomes	10.21769/BioProtoc.2003697	Experiment	Amplicon	1956	169
2003699	13C-DNA-SIP Method for Tracing Rhizosphere and Hyphosphere Phosphate Solubilizing Bacteria	10.21769/BioProtoc.2003699	Experiment	Experiment	1292	97
2003700	Quantification of Bacterial Biomass from Environmental Samples -- Flow Cytometry	10.21769/BioProtoc.2003700	Experiment	Experiment	2007	136
2003701	Analysis of Fungal Community in Mangrove Sediments Based on PacBio SMRT Sequencing	10.21769/BioProtoc.2003701	Experiment	Experiment	1549	117
2003702	Enrichment and DNA Extraction of Soil Virome	10.21769/BioProtoc.2003702	Experiment	Experiment	1394	93
2003703	Applying Culturomics Approach for the Isolation and Identification of Previously Uncultured Fungi	10.21769/BioProtoc.2003703	Experiment	Culturome	1616	160
2003704	Assembly and Annotation of Fungal Genome Based on Illumina Sequencing	10.21769/BioProtoc.2003704	Statistical Methods	Metagenome	4214	291
2003705	DNA-Stable Isotope Probing and Metagenomics Binning	10.21769/BioProtoc.2003705	Statistical Methods	Metagenome	1956	97
2003707	An Efficient DNA Extraction Method for Soil with Heavy-metal Contaminations: Humus Removal Reagents for Sample Pre-treatment Combined with DNA Standard Kit	10.21769/BioProtoc.2003707	Experiment	Experiment	1081	101
2003708	Nondestructive continuous collection of plant rhizosphere soil	10.21769/BioProtoc.2003708	Experiment	Experiment	2089	152
2003709	High-throughput Method for Detecting Siderophore Production by Rhizosphere Bacteria	10.21769/BioProtoc.2003709	Statistical Methods	Statistical Methods	2128	131
2003710	Research Method of Siderophore Mediating Effect on Rhizosphere Bacteria Interaction	10.21769/BioProtoc.2003710	Statistical Methods	Statistical Methods	1525	90
2003711	Calculation of Trophic Network of Rhizosphere Bacterial Community	10.21769/BioProtoc.2003711	Statistical Methods	Statistical Methods	1376	105
2003713	Determination of Facilitation and Competition among Rhizobacteria	10.21769/BioProtoc.2003713	Statistical Methods	Statistical Methods	1971	121
2003714	Effects of Root Exudates on Mediating Composition and Function of Soil Microbiome	10.21769/BioProtoc.2003714	Statistical Methods	Statistical Methods	3235	121
2003722	Utilization of Axenic Plants and Cultivated Bacteria for Studying Root Microbiota’s Function	10.21769/BioProtoc.2003722	Statistical Methods	Statistical Methods	1587	140
2003723	Visualization of microbiome data using ImageGP	10.21769/BioProtoc.2003723	Statistical Methods	Statistical Methods	1803	198
2003724	Diversity of Functional Microbes Detected by epicPCR Technology	10.21769/BioProtoc.2003724	Statistical Methods	Statistical Methods	1764	80
2003725	Detection of Surface Adhesion Ability of Lactic Acid Bacteria	10.21769/BioProtoc.2003725	Experiment	Experiment	1231	64
2003726	Heat Resistance Test of Lactic Acid Bacteria	10.21769/BioProtoc.2003726	Experiment	Experiment	855	72
2003727	Antibacterial Circle and Drug Susceptibility Test Research Probiotic Antagonism of Pathogenic Bacteria and Antibiotic Sensitivity Method	10.21769/BioProtoc.2003727	Experiment	Experiment	1964	82
2003728	The Tolerance of Lactic Acid Bacteria to Acid and Choline Salts	10.21769/BioProtoc.2003728	Experiment	Experiment	1515	61
2003730	Construction and Display of Phylogenetic Tree Based on Amplicon Data	10.21769/BioProtoc.2003730	Statistical Methods	Statistical Methods	4018	193
2003732	In vitro Incubation and Functional Study of the Pig Intestinal Microbiota	10.21769/BioProtoc.2003732	Experiment	Experiment	1191	114
2003733	Preparation and Nucleotide Extraction of Samples from the Pig Digestive Tract	10.21769/BioProtoc.2003733	Experiment	Experiment	1591	64
2003734	Sample Pretreatment And Data Analysis Of Soil Metatranscriptome	10.21769/BioProtoc.2003734	Experiment	Metatranscriptome	1774	98
2003735	High-Throughput qPCR Assays for Functional Genes	10.21769/BioProtoc.2003735	Experiment	Experiment	1424	95
2003736	Sampling, Filtration and Storage of Freshwater Bacterioplankton Community	10.21769/BioProtoc.2003736	Experiment	Experiment	1093	95
2003737	Sampling and Identification of Phytoplankton in Water	10.21769/BioProtoc.2003737	Experiment	Experiment	1788	82
2003738	Sampling and Identification of Zooplankton in Freshwater	10.21769/BioProtoc.2003738	Experiment	Experiment	2380	89
2003739	Library Construction for DNA Metabarcoding of Bacterioplankton Communities in Waters	10.21769/BioProtoc.2003739	Experiment	Experiment	962	111
2003740	Library Construction for DNA Metabarcoding of Microeukaryotic Communities in Waters	10.21769/BioProtoc.2003740	Statistical Methods	Statistical Methods	1449	67
2003741	Methods for Isolation and Cultivation of Thermophiles in Hot Springs	10.21769/BioProtoc.2003741	Experiment	Culturome	1482	101
2003742	Isolation and Identification of Microorganisms in Estuarine Water Column and Sediments	10.21769/BioProtoc.2003742	Experiment	Culturome	1192	144
2003745	Analysis of Microbial Functional Gene Community Structure in Environmental Samples by GeoChip	10.21769/BioProtoc.2003745	Statistical Methods	Statistical Methods	1247	64
2003747	Analysis of Lipopolysaccharide Content in Chyme Microbiota of Waterfowl Cecum	10.21769/BioProtoc.2003747	Experiment	Metabolome	852	67
2003785	Methodology for Studying Microbial Interactions in Hyphosphere of Arbuscular Mycorrhizal fungi with Carrot Root Organ Culture System	10.21769/BioProtoc.2003785	Experiment	Culturome	1325	106
2003789	Field Sampling Method of Lake Sediment	10.21769/BioProtoc.2003789	Experiment	Experiment	1580	127
2003811	Isolation and Preservation of Microorganisms in Salty Lake	10.21769/BioProtoc.2003811	Experiment	Experiment	1769	155
2003812	Field Collection Method of Stream Benthic Biofilm	10.21769/BioProtoc.2003812	Experiment	Experiment	1037	85
2003813	RNA Virome and Bioinformatics Analysis	10.21769/BioProtoc.2003813	Statistical Methods	Statistical Methods	2162	82
2003825	Workflow for Discriminative zOTU Analysis Based on Compositional Data	10.21769/BioProtoc.2003825	Statistical Methods	Statistical Methods	2670	195
2003833	High resolution real-time detection of soil enzyme activity distribution by in situ zymography	10.21769/BioProtoc.2003833	Experiment	Experiment	1789	79
2003847	Isolation, identification and preservation of endophytic fungi from forage seeds	10.21769/BioProtoc.2003847	Experiment	Experiment	1639	112
2003850	Collection and Preservation of Ruminant Microbial Samples	10.21769/BioProtoc.2003850	Experiment	Experiment	1723	107
2003885	Construction of Poplar-Root Symbiotic Fungi Interaction System	10.21769/BioProtoc.2003885	Statistical Methods	Statistical Methods	1190	80
2003930	Research Methods of Microbial Biogeography	10.21769/BioProtoc.2003930	Statistical Methods	Statistical Methods	2221	97
2003932	Preliminary identification of bacterial species based on 16S rRNA gene and genomic seque	10.21769/BioProtoc.2003932	Experiment	Experiment	3970	149
2003952	The Usage Process and Common Problems of Prophage Hunter, a Tool to Capture Active Phage from the Bacterial Genome	10.21769/BioProtoc.2003952	Statistical Methods	Statistical Methods	1840	91
2103957	Isolation, Purification and Identification of Endophytic Fungi in Chinese Medicinal Plant Underground Stem	10.21769/BioProtoc.2103957	Experiment	Experiment	1569	76
2103988	Dispersal-niche Continuum Index: A Quantitative Metric of Community Assembly Processes	10.21769/BioProtoc.2103988	Statistical Methods	Statistical Methods	4847	210
2103996	Preparation of Media and Culturing of Anaerobic Microbes	10.21769/BioProtoc.2103996	Statistical Methods	Statistical Methods	2513	166
2103997	Super-high Molecular Weight DNA Isolation	10.21769/BioProtoc.2103997	Statistical Methods	Statistical Methods	1034	73
2103998	A Method for Co-extraction of Microbial DNA, RNA, and Protein	10.21769/BioProtoc.2103998	Statistical Methods	Statistical Methods	2521	96
2104000	Taxonomic classification of microbes with a given function based on a specific functional gene	10.21769/BioProtoc.2104000	Statistical Methods	Statistical Methods	1199	53
2104023	Calibration of 16S-amplicon-based microbiome function by Meta-Apo	10.21769/BioProtoc.2104023	Experiment	Experiment	1633	85
2104024	Taxonomic and Functional Search of Global Microbiomes on the Whole Microbiome Level	10.21769/BioProtoc.2104024	Statistical Methods	Statistical Methods	1638	131
2104029	Separation Protocol for Fecal Lactobacillus bacteria in Swine	10.21769/BioProtoc.2104029	Experiment	Culturome	1042	62
2104057	Phylogenetic Conservation and Environmental Threshold of Soil Microbes in Response to Environmental Changes	10.21769/BioProtoc.2104057	Experiment	Experiment	2074	160
2104085	DNA extraction, amplification and high-throughput sequencing of soil nematode community	10.21769/BioProtoc.2104085	Experiment	Experiment	3074	180
2104107	Isolation and Molecular Identification of Gregarine in the Gut of Fungus-growing Termite	10.21769/BioProtoc.2104107	Experiment	Experiment	1877	86
2104253	Practical Methods for Arbuscular Mycorrhizal Fungal Spore Density, Hyphal Density and Colonization Rate of AMF	10.21769/BioProtoc.2104253	Experiment	Experiment	4630	392
2104386	Extraction of Dissolve Organic Matter from Sediment Samples	10.21769/BioProtoc.2104386	Experiment	Experiment	2752	55
2104422	Method of Collection, Cultivation and Storage of AM Fungi Strain Resources	10.21769/BioProtoc.2104422	Experiment	Experiment	3655	91
2204656	Interactive Microbiome Data Analysis on Multiple Platforms Using Parallel-Meta Suite	10.21769/BioProtoc.2204656	Statistical Methods	Statistical Methods	818	88
2204666	Identification of Plant Pathogenic Fungi (Powdery Mildews) Based on Morphological Characteristics and Molecular Analysis	10.21769/BioProtoc.2204666	Experiment	Experiment	915	33
2003556	Isolation and Preservation of Rumen Methanogens	10.21769/BioProtoc.2003556	Experiment	Culturome	1026	84
2003558	Design and Construction of Recombinant Yeast with Surface-displayed Enzymes	10.21769/BioProtoc.2003558	Experiment	Experiment	1267	75
2003559	Mining and Functional Characterization of CAZymes Derived from Gastrointestinal Microbiota in Ruminants	10.21769/BioProtoc.2003559	Experiment	Experiment	1358	105
2003560	Rumen Microbiota Transplantation	10.21769/BioProtoc.2003560	Experiment	Experiment	2343	80
2003561	DNA Extraction from the Faeces of Young Ruminants	10.21769/BioProtoc.2003561	Experiment	Experiment	1259	68
2003564	Sampling, Preparation and Identification of Benthic Diatom from Rivers and Lakes	10.21769/BioProtoc.2003564	Experiment	Experiment	2674	143
2003576	Analysis of Microbial Community Metabolic Characteristics Based on Kinetics of Micro-heat Release	10.21769/BioProtoc.2003576	Statistical Methods	Statistical Methods	1110	63
2003577	Analysis of Microbial Community Function Based on BIOLOG	10.21769/BioProtoc.2003577	Statistical Methods	Statistical Methods	4657	194
2003578	Methods of Sampling and Counting of Ruminal Protozoa	10.21769/BioProtoc.2003578	Experiment	Experiment	1069	80
2003579	Determination of Ruminal Protozoa and Bacteria Recycling	10.21769/BioProtoc.2003579	Experiment	Experiment	754	71
2003580	18S rRNA Gene Sequencing and Analysis of Ruminal Protozoa	10.21769/BioProtoc.2003580	Statistical Methods	Amplicon	1259	99
2003581	Separation and Morphological Analysis of Protozoa from Rumen Contents	10.21769/BioProtoc.2003581	Experiment	Experiment	1209	98
2003587	Isolation and Extraction of Intracellular, Absorbed-extracellular and Free extracellular Environmental DNA from Aquatic Microbial Community	10.21769/BioProtoc.2003587	Experiment	Experiment	3240	128
2003588	Cas-16S-seq: Using CRISPR/Cas9 to Eliminate Abundant Plant Sequences in 16S-seq	10.21769/BioProtoc.2003588	Statistical Methods	Statistical Methods	1169	73
2003595	Sample Preparation of Microorganism for Label-free Quantitative Proteomics	10.21769/BioProtoc.2003595	Experiment	Metaproteome	1788	124
2003601	Methods for the Preparation of Microbiome in Water-stable Soil Aggregates	10.21769/BioProtoc.2003601	Experiment	Experiment	1216	89
2003610	Enrichment and Nanopore Sequencing of Human Gut Virus-like Particles	10.21769/BioProtoc.2003610	Experiment	Metavirome	2170	105
2003638	Screening Method of Functional Microorganisms Interacting with Rice Roots	10.21769/BioProtoc.2003638	Experiment	Culturome	1760	87
2003639	Optimization of Culturomics Methods	10.21769/BioProtoc.2003639	Experiment	Culturome	2691	141
2003640	Isolation and Culture of Dominant Anaerobes from Termite Intestine	10.21769/BioProtoc.2003640	Experiment	Culturome	1326	147
2003641	EasyAmplicon: An Easy-to-use, Reproducible and Cross-platform Pipeline for Amplicon Analysis	10.21769/BioProtoc.2003641	Statistical Methods	Amplicon	4588	272
2003644	High-throughput Cultivation and Identification of Bacteria from the Plant Root Microbiota	10.21769/BioProtoc.2003644	Experiment	Metagenome	3285	124
2003554	Using QIIME 2 to Analysis Amplicon Sequencing of 16S rRNA Gene in Microbiome	10.21769/BioProtoc.2003554	Statistical Methods	Amplicon	9432	272

## Sheet: TableS2
TableS2. The 12 most popular publications in the first edition of MPB.
No.	id	Protocol_title	DOI	Methods	Page_view	Download
1	2003554	Using QIIME 2 to Analysis Amplicon Sequencing of 16S rRNA Gene in Microbiome	10.21769/BioProtoc.2003554	Statistical Methods	9432	272
2	2003646	Gut Microbes Transplantation of Germ-free Mice	10.21769/BioProtoc.2003646	Experiment	5751	255
3	2003347	Analysis Pipeline and Frequently Asked Questions of Quality Control and Host Removal in Shotgun Metagenomic Sequencing	10.21769/BioProtoc.2003347	Statistical Methods	5301	185
4	2103988	Dispersal-niche Continuum Index: A Quantitative Metric of Community Assembly Processes	10.21769/BioProtoc.2103988	Statistical Methods	4847	210
5	2003400	Calculation Method for Stochastic and Deterministic Assembly Processes of Prokaryotic Communities	10.21769/BioProtoc.2003400	Statistical Methods	4826	277
6	2003577	Analysis of Microbial Community Function Based on BIOLOG	10.21769/BioProtoc.2003577	Statistical Methods	4657	194
7	2104253	Practical Methods for Arbuscular Mycorrhizal Fungal Spore Density, Hyphal Density and Colonization Rate of AMF	10.21769/BioProtoc.2104253	Experiment	4630	392
8	2003641	EasyAmplicon: An Easy-to-use, Reproducible and Cross-platform Pipeline for Amplicon Analysis	10.21769/BioProtoc.2003641	Statistical Methods	4588	272
9	2003704	Assembly and Annotation of Fungal Genome Based on Illumina Sequencing	10.21769/BioProtoc.2003704	Statistical Methods	4214	291
10	2003730	Construction and Display of Phylogenetic Tree Based on Amplicon Data	10.21769/BioProtoc.2003730	Statistical Methods	4018	193
11	2003678	Applications of Structure Equation Modeling (SEM) in Soil Microbial Ecology	10.21769/BioProtoc.2003678	Statistical Methods	3358	179
12	2104085	DNA extraction, amplification and high-throughput sequencing of soil nematode community	10.21769/BioProtoc.2104085	Experiment	3074	180
